# Supplementary material for: Primary pulmonary histiocytic sarcoma with CNS metastasis: a case report and molecular profiling insights
Source: Front Oncol. 2026 Feb 6;16:1636634. doi: 10.3389/fonc.2026.1636634 (PMC12920180; doi:10.3389/fonc.2026.1636634)
Supplement: Supplementary file 3 [file Table3.xlsx]

## Sheet: Sheet1
Table S3. Driver Genes Identified in Primary Tumor Lesions
GENE	GENE_NUM_MUTS	MUTS_IN_CLUST	NUM_CLUSTERS	GENE_SCORE	PVALUE	QVALUE
NBPF10	6	6	3	1	<0.001	<0.001
Note: GENE: The gene name; CGC: Annotations from the CGC database, where Dom represents dominant genes and Rec represents recessive genes; GENE_LEN: The coding sequence (CDS) length of gene in amino acids; GENE_NUM_MUTS: The count of non-synonymous mutations detected; MUTS_IN_CLUST: The count of mutations clustered into one or more clusters; NUM_CLUSTERS: The number of clusters; GENE_SCORE: The s…
