# Supplementary material for: Primary pulmonary histiocytic sarcoma with CNS metastasis: a case report and molecular profiling insights
Source: Front Oncol. 2026 Feb 6;16:1636634. doi: 10.3389/fonc.2026.1636634 (PMC12920180; doi:10.3389/fonc.2026.1636634)
Supplement: Supplementary file 4 [file Table4.xlsx]

## Sheet: Lung.Predisposing_gene
Table S4. Susceptibility Genes Detected in Primary Tumor Lesions
Gene	Chr	Pos	REF	ALT	Variant_type	AAChange	CGC_cancer_types	Role_in_cancer
MPL	1	43814628	A	G	nonsynonymous SNV	MPL:NM_005373:exon9:c.A1423G:p.S475G	MPN	oncogene
BARD1	2	215674224	G	A	nonsynonymous SNV	BARD1:NM_000465:exon1:c.C70T:p.P24S,BARD1:NM_001282543:exon1:c.C70T:p.P24S,BARD1:NM_001282545:exon1:c.C70T:p.P24S,BARD1:NM_001282548:exon1:c.C70T:p.P24S,BARD1:NM_001282549:exon1:c.C70T:p.P24S	ovarian cancer, breast cancer, endometrioid cancer	TSG
KDR	4	55972974	T	A	nonsynonymous SNV	KDR:NM_002253:exon11:c.A1416T:p.Q472H	melanoma	oncogene
KDR	4	55979558	C	T	nonsynonymous SNV	KDR:NM_002253:exon7:c.G889A:p.V297I	melanoma	oncogene
FAT1	4	187516880	A	G	synonymous SNV	FAT1:NM_005245:exon26:c.T13101C:p.S4367S	pancreatic	TSG
FAT1	4	187542755	T	C	nonsynonymous SNV	FAT1:NM_005245:exon10:c.A4985G:p.N1662S	pancreatic	TSG
PTCH1	9	98209594	G	A	nonsynonymous SNV	PTCH1:NM_000264:exon23:c.C3944T:p.P1315L,PTCH1:NM_001083602:exon23:c.C3746T:p.P1249L,PTCH1:NM_001083603:exon23:c.C3941T:p.P1314L,PTCH1:NM_001083604:exon23:c.C3491T:p.P1164L,PTCH1:NM_001083605:exon23:c.C3491T:p.P1164L,PTCH1:NM_001083606:exon23:c.C3491T:p.P1164L,PTCH1:NM_001083607:exon23:c.C3491T:p.P1164L	skin basal cell, medulloblastoma	TSG
MUC6	11	1017069	G	A	nonsynonymous SNV	MUC6:NM_005961:exon31:c.C5732T:p.T1911M	gastric cancer, rectal cancer
MUC6	11	1017183	G	T	nonsynonymous SNV	MUC6:NM_005961:exon31:c.C5618A:p.P1873Q	gastric cancer, rectal cancer
MUC6	11	1017184	G	A	nonsynonymous SNV	MUC6:NM_005961:exon31:c.C5617T:p.P1873S	gastric cancer, rectal cancer
MUC6	11	1017240	G	A	nonsynonymous SNV	MUC6:NM_005961:exon31:c.C5561T:p.T1854M	gastric cancer, rectal cancer
MUC6	11	1017280	G	T	nonsynonymous SNV	MUC6:NM_005961:exon31:c.C5521A:p.P1841T	gastric cancer, rectal cancer
MUC6	11	1017294	A	T	nonsynonymous SNV	MUC6:NM_005961:exon31:c.T5507A:p.L1836H	gastric cancer, rectal cancer
MUC6	11	1017325	A	C	nonsynonymous SNV	MUC6:NM_005961:exon31:c.T5476G:p.Y1826D	gastric cancer, rectal cancer
MUC6	11	1017337	T	C	nonsynonymous SNV	MUC6:NM_005961:exon31:c.A5464G:p.T1822A	gastric cancer, rectal cancer
MUC6	11	1017900	G	T	nonsynonymous SNV	MUC6:NM_005961:exon31:c.C4901A:p.P1634H	gastric cancer, rectal cancer
MUC6	11	1017964	G	T	nonsynonymous SNV	MUC6:NM_005961:exon31:c.C4837A:p.P1613T	gastric cancer, rectal cancer
MUC6	11	1018042	A	G	nonsynonymous SNV	MUC6:NM_005961:exon31:c.T4759C:p.S1587P	gastric cancer, rectal cancer
MUC6	11	1018248	G	A	nonsynonymous SNV	MUC6:NM_005961:exon31:c.C4553T:p.T1518I	gastric cancer, rectal cancer
Note: Gene: Gene name where the mutation occurs; Chr: Chromosome; Pos: Position on the chromosome; REF: Reference base; ALT: Mutated base; Variant-classification: Type of mutation; AAChange: Information on amino acid changes; CGC-Cancers: Cancer type corresponding to the gene in the CGC database; Role_in_Cancer: In the CGC library, "oncogene" represents an oncogene, and "TSG" represents a tumor s…
