# Supplementary material for: Primary pulmonary histiocytic sarcoma with CNS metastasis: a case report and molecular profiling insights
Source: Front Oncol. 2026 Feb 6;16:1636634. doi: 10.3389/fonc.2026.1636634 (PMC12920180; doi:10.3389/fonc.2026.1636634)
Supplement: Supplementary file 5 [file Table5.xlsx]

## Sheet: 已恢复_Sheet1
Table S5. Fusion Genes Identified in Primary Tumor Lesions
FusionID	HsLung.bqsr.bam.UniqueMappingPosition1	HsLung.bqsr.bam.UniqueMappingPosition2	HsLung.bqsr.bam.Count	Gene1	Strand1	Chromosome1	Start1	End1	Gene2	Strand2	Chromosome2	Start2	End2
PEFUS_6_2177	6	6	6	LOC100133331	?	1	323892	665731	LOC731275	-	1	243219616	243265046
PEFUS_132_2153	9	9	11	ENO1	-	1	8921063	8938780	EDARADD	+	1	236557680	236648008
PEFUS_224_225	8	8	9	CELA2A	+	1	15783223	15798586	CELA2B	+	1	15802596	15817895
PEFUS_2413_2422	6	6	6	LYZL1	+	10	29577990	29600158	LYZL2	-	10	30900708	30918647
PEFUS_2536_2538	5	5	5	ASAH2	-	10	51947000	52008370	ASAH2B	+	10	52499708	52514569
PEFUS_3255_3256	7	4	20	HBB	-	11	5246696	5248301	HBD	-	11	5254059	5255858
PEFUS_3768_4105	8	6	9	FTH1	-	11	61731757	61735132	RSF1	-	11	77377274	77531880
PEFUS_4818_4819	6	6	6	ALG10	+	12	34175216	34181236	ALG10B	+	12	38710557	38723528
PEFUS_8724_8756	6	6	6	LOC162632	+	17	16690206	16707819	LOC220594	-	17	18414576	18424566
PEFUS_10190_11081	5	4	5	CCDC94	+	19	4247111	4269085	PPP5C	+	19	46850294	46894105
PEFUS_11245_11308	5	5	5	SIGLEC11	-	19	50452250	50464429	LOC100129083	+	19	51919160	51920679
PEFUS_11667_11818	6	6	7	ATP6V1C2	+	2	10861775	10925236	LOC285045	+	2	33050510	33162270
PEFUS_11695_11818	5	6	6	OSR1	-	2	19551246	19558372	LOC285045	+	2	33050510	33162270
PEFUS_11704_11818	6	8	8	HS1BP3	-	2	20817564	20850864	LOC285045	+	2	33050510	33162270
PEFUS_11721_11818	3	5	5	C2orf79	-	2	25013136	25016251	LOC285045	+	2	33050510	33162270
PEFUS_11724_11818	5	7	7	DNAJC27	-	2	25166505	25194963	LOC285045	+	2	33050510	33162270
PEFUS_11735_11818	4	4	5	HADHA	-	2	26413504	26467594	LOC285045	+	2	33050510	33162270
PEFUS_11739_11818	5	7	7	C2orf39	+	2	26624784	26679579	LOC285045	+	2	33050510	33162270
PEFUS_11742_11818	5	7	7	CIB4	-	2	26804073	26864211	LOC285045	+	2	33050510	33162270
PEFUS_11746_11818	6	6	6	DPYSL5	+	2	27070969	27173219	LOC285045	+	2	33050510	33162270
PEFUS_11749_11818	6	6	6	AGBL5	+	2	27274491	27293490	LOC285045	+	2	33050510	33162270
PEFUS_11753_11818	6	7	7	CGREF1	-	2	27322221	27341995	LOC285045	+	2	33050510	33162270
PEFUS_11754_11818	4	6	6	ABHD1	+	2	27346657	27353680	LOC285045	+	2	33050510	33162270
PEFUS_11756_11818	4	6	6	C2orf53	-	2	27359715	27362332	LOC285045	+	2	33050510	33162270
PEFUS_11762_11818	6	7	7	DNAJC5G	+	2	27498289	27504296	LOC285045	+	2	33050510	33162270
PEFUS_11770_11818	5	5	5	PPM1G	-	2	27604061	27632496	LOC285045	+	2	33050510	33162270
PEFUS_11772_11818	4	5	5	NRBP1	+	2	27651473	27665124	LOC285045	+	2	33050510	33162270
PEFUS_11774_11818	9	10	10	IFT172	-	2	27667240	27712571	LOC285045	+	2	33050510	33162270
PEFUS_11784_11818	6	8	8	RBKS	-	2	28004266	28113223	LOC285045	+	2	33050510	33162270
PEFUS_11803_11818	5	6	6	CAPN13	-	2	30945638	31030311	LOC285045	+	2	33050510	33162270
PEFUS_11806_11818	7	7	7	EHD3	+	2	31456880	31491260	LOC285045	+	2	33050510	33162270
PEFUS_11812_11818	4	5	5	SLC30A6	+	2	32390910	32449181	LOC285045	+	2	33050510	33162270
PEFUS_11818_11822	3	5	5	LOC285045	+	2	33050510	33162270	FAM98A	-	2	33808729	33824362
PEFUS_11818_11833	7	7	7	LOC285045	+	2	33050510	33162270	CEBPZ	-	2	37428775	37458740
PEFUS_11818_11844	3	6	6	LOC285045	+	2	33050510	33162270	SRSF7	-	2	38970741	38978636
PEFUS_11818_11850	6	7	7	LOC285045	+	2	33050510	33162270	SOS1	-	2	39208690	39347604
PEFUS_11818_11854	4	5	5	LOC285045	+	2	33050510	33162270	THUMPD2	-	2	39963200	40006416
PEFUS_11818_11857	8	9	9	LOC285045	+	2	33050510	33162270	PKDCC	+	2	42275161	42285668
PEFUS_11818_11860	8	11	11	LOC285045	+	2	33050510	33162270	KCNG3	-	2	42669157	42721237
PEFUS_11818_11863	4	5	5	LOC285045	+	2	33050510	33162270	HAAO	-	2	42994229	43019751
PEFUS_11818_11877	5	5	5	LOC285045	+	2	33050510	33162270	SIX3	+	2	45169037	45173216
PEFUS_11818_11881	6	8	8	LOC285045	+	2	33050510	33162270	PRKCE	+	2	45879043	46415129
PEFUS_11818_11891	5	5	6	LOC285045	+	2	33050510	33162270	MCFD2	-	2	47129009	47168994
PEFUS_11818_11898	5	6	6	LOC285045	+	2	33050510	33162270	KCNK12	-	2	47747915	47797470
PEFUS_11818_11909	5	5	5	LOC285045	+	2	33050510	33162270	ASB3	-	2	53897118	54014079
PEFUS_11818_11931	3	6	6	LOC285045	+	2	33050510	33162270	EFEMP1	-	2	56093102	56150932
PEFUS_11818_11956	3	5	5	LOC285045	+	2	33050510	33162270	TMEM17	-	2	62727356	62733604
PEFUS_11818_11959	8	9	10	LOC285045	+	2	33050510	33162270	OTX1	+	2	63277965	63284312
PEFUS_11818_11961	10	11	11	LOC285045	+	2	33050510	33162270	C2orf86	-	2	63348535	63815851
PEFUS_11818_11973	4	5	5	LOC285045	+	2	33050510	33162270	CEP68	+	2	65283495	65314142
PEFUS_11818_11978	5	4	5	LOC285045	+	2	33050510	33162270	ETAA1	+	2	67624442	67637533
PEFUS_11818_11988	6	8	8	LOC285045	+	2	33050510	33162270	ARHGAP25	+	2	68961913	69053957
PEFUS_11818_12018	5	6	6	LOC285045	+	2	33050510	33162270	ANKRD53	+	2	71205575	71212629
PEFUS_11818_12023	4	5	5	LOC285045	+	2	33050510	33162270	MPHOSPH10	+	2	71357444	71377230
PEFUS_11818_12027	5	6	6	LOC285045	+	2	33050510	33162270	CYP26B1	-	2	72356367	72374963
PEFUS_11818_12034	6	7	7	LOC285045	+	2	33050510	33162270	SMYD5	+	2	73441366	73454355
PEFUS_11818_12038	7	8	8	LOC285045	+	2	33050510	33162270	EGR4	-	2	73518057	73520829
PEFUS_11818_12074	5	5	5	LOC285045	+	2	33050510	33162270	C2orf65	-	2	74785010	74875164
PEFUS_11818_12078	5	5	6	LOC285045	+	2	33050510	33162270	TACR1	-	2	75273590	75426645
PEFUS_11818_12079	5	5	5	LOC285045	+	2	33050510	33162270	FAM176A	-	2	75719444	75796848
PEFUS_11818_12098	7	8	8	LOC285045	+	2	33050510	33162270	KCMF1	+	2	85198231	85286595
PEFUS_11818_12101	6	8	8	LOC285045	+	2	33050510	33162270	RETSAT	-	2	85569078	85581821
PEFUS_11818_12116	5	4	5	LOC285045	+	2	33050510	33162270	ST3GAL5	-	2	86066271	86116157
PEFUS_11818_12127	5	5	5	LOC285045	+	2	33050510	33162270	RNF103	-	2	86830516	86851000
PEFUS_11818_12129	7	6	7	LOC285045	+	2	33050510	33162270	CD8A	-	2	87011728	87035519
PEFUS_11818_12138	5	5	5	LOC285045	+	2	33050510	33162270	SMYD1	+	2	88367299	88412902
PEFUS_11818_12149	6	5	7	LOC285045	+	2	33050510	33162270	ANKRD20B	-	2	95426673	95522820
PEFUS_11818_12152	4	6	6	LOC285045	+	2	33050510	33162270	MAL	+	2	95691479	95719735
PEFUS_11818_12161	6	7	7	LOC285045	+	2	33050510	33162270	LOC729234	+	2	96676299	96688884
PEFUS_11818_12164	4	5	5	LOC285045	+	2	33050510	33162270	ASTL	-	2	96789589	96804175
PEFUS_11818_12166	5	4	5	LOC285045	+	2	33050510	33162270	STARD7	-	2	96850603	96874573
PEFUS_11818_12169	5	5	5	LOC285045	+	2	33050510	33162270	CIAO1	+	2	96931884	96939900
PEFUS_11818_12171	5	6	6	LOC285045	+	2	33050510	33162270	ITPRIPL1	+	2	96991062	96994091
PEFUS_11818_12192	10	11	11	LOC285045	+	2	33050510	33162270	VWA3B	+	2	98703595	98929410
PEFUS_11818_12193	5	6	6	LOC285045	+	2	33050510	33162270	CNGA3	+	2	98962618	99015064
PEFUS_11818_12199	9	10	10	LOC285045	+	2	33050510	33162270	TSGA10	-	2	99613724	99771187
PEFUS_11818_12213	3	5	5	LOC285045	+	2	33050510	33162270	PDCL3	+	2	101179418	101193201
PEFUS_11818_12217	6	6	6	LOC285045	+	2	33050510	33162270	C2orf29	+	2	101869345	101886778
PEFUS_11818_12231	4	6	6	LOC285045	+	2	33050510	33162270	MFSD9	-	2	103333666	103353337
PEFUS_11818_12257	9	11	11	LOC285045	+	2	33050510	33162270	EDAR	-	2	109510927	109605828
PEFUS_11818_12258	4	5	5	LOC285045	+	2	33050510	33162270	LOC100287216	-	2	109743784	109746575
PEFUS_11818_12272	9	9	9	LOC285045	+	2	33050510	33162270	NPHP1	-	2	110880914	110962639
PEFUS_11818_12280	5	5	5	LOC285045	+	2	33050510	33162270	ANAPC1	-	2	112526640	112641741
PEFUS_11818_12306	4	5	5	LOC285045	+	2	33050510	33162270	CBWD2	+	2	114195268	114253781
PEFUS_11818_12314	5	6	6	LOC285045	+	2	33050510	33162270	ACTR3	+	2	114647537	114716167
PEFUS_11818_12322	6	6	6	LOC285045	+	2	33050510	33162270	EN1	-	2	119599747	119605759
PEFUS_11818_12333	5	5	5	LOC285045	+	2	33050510	33162270	EPB41L5	+	2	120770604	120936697
PEFUS_11818_12349	5	5	5	LOC285045	+	2	33050510	33162270	MAP3K2	-	2	128062139	128100770
PEFUS_11818_12372	5	5	5	LOC285045	+	2	33050510	33162270	CCDC115	-	2	131095816	131099922
PEFUS_11818_12380	3	5	5	LOC285045	+	2	33050510	33162270	GPR148	+	2	131486643	131487909
PEFUS_11818_12400	4	6	6	LOC285045	+	2	33050510	33162270	LYPD1	-	2	133402337	133429070
PEFUS_11818_12416	6	9	9	LOC285045	+	2	33050510	33162270	MCM6	-	2	136597196	136634011
PEFUS_11818_12417	6	7	7	LOC285045	+	2	33050510	33162270	DARS	-	2	136664254	136743222
PEFUS_11818_12435	12	12	12	LOC285045	+	2	33050510	33162270	KIF5C	+	2	149632819	149883273
PEFUS_11818_12452	6	8	8	LOC285045	+	2	33050510	33162270	GALNT13	+	2	154728426	155310489
PEFUS_11818_12470	4	7	7	LOC285045	+	2	33050510	33162270	LY75-CD302	-	2	160625139	160761267
PEFUS_11818_12479	6	6	6	LOC285045	+	2	33050510	33162270	DPP4	-	2	162848755	162931052
PEFUS_11818_12494	6	6	6	LOC285045	+	2	33050510	33162270	TTC21B	-	2	166730453	166810348
PEFUS_11818_12500	7	11	11	LOC285045	+	2	33050510	33162270	STK39	-	2	168810530	169104105
PEFUS_11818_12512	4	4	5	LOC285045	+	2	33050510	33162270	C2orf77	-	2	170501935	170550931
PEFUS_11818_12514	7	7	7	LOC285045	+	2	33050510	33162270	KLHL23	+	2	170550964	170608396
PEFUS_11818_12522	6	9	9	LOC285045	+	2	33050510	33162270	GORASP2	+	2	171785711	171823640
PEFUS_11818_12556	4	5	5	LOC285045	+	2	33050510	33162270	HOXD11	+	2	176972084	176974316
PEFUS_11818_12562	7	7	7	LOC285045	+	2	33050510	33162270	HOXD3	+	2	177028805	177037826
PEFUS_11818_12597	5	5	5	LOC285045	+	2	33050510	33162270	NCKAP1	-	2	183789605	183903229
PEFUS_11818_12641	6	6	6	LOC285045	+	2	33050510	33162270	HECW2	-	2	197063977	197457335
PEFUS_11818_12656	5	5	5	LOC285045	+	2	33050510	33162270	PLCL1	+	2	198669426	199014608
PEFUS_11818_12661	3	5	5	LOC285045	+	2	33050510	33162270	C2orf60	-	2	200793634	200820459
PEFUS_11818_12669	4	5	5	LOC285045	+	2	33050510	33162270	CLK1	-	2	201717732	201729467
PEFUS_11818_12673	4	6	6	LOC285045	+	2	33050510	33162270	FAM126B	-	2	201838441	201936392
PEFUS_11818_12748	5	4	5	LOC285045	+	2	33050510	33162270	IKZF2	-	2	213864411	214016333
PEFUS_11818_12759	4	5	5	LOC285045	+	2	33050510	33162270	XRCC5	+	2	216974020	217071016
PEFUS_11818_12764	5	7	7	LOC285045	+	2	33050510	33162270	IGFBP5	-	2	217536828	217560272
PEFUS_11818_12772	5	6	6	LOC285045	+	2	33050510	33162270	ARPC2	+	2	219081874	219119071
PEFUS_11818_12776	6	6	7	LOC285045	+	2	33050510	33162270	TMBIM1	-	2	219138917	219157280
PEFUS_11818_12777	5	5	5	LOC285045	+	2	33050510	33162270	C2orf62	+	2	219221579	219232817
PEFUS_11818_12792	6	7	7	LOC285045	+	2	33050510	33162270	WNT6	+	2	219724546	219738954
PEFUS_11818_12803	5	7	7	LOC285045	+	2	33050510	33162270	SLC23A3	-	2	220026181	220034817
PEFUS_11818_12806	6	7	7	LOC285045	+	2	33050510	33162270	ZFAND2B	+	2	220071538	220074370
PEFUS_11818_12812	4	6	6	LOC285045	+	2	33050510	33162270	TUBA4A	-	2	220115001	220118638
PEFUS_11818_12865	4	6	6	LOC285045	+	2	33050510	33162270	SP110	-	2	231033645	231090444
PEFUS_11818_12893	5	5	5	LOC285045	+	2	33050510	33162270	NPPC	-	2	232790135	232790959
PEFUS_11818_12901	6	6	6	LOC285045	+	2	33050510	33162270	CHRND	+	2	233390922	233400205
PEFUS_11818_12935	8	8	8	LOC285045	+	2	33050510	33162270	GBX2	-	2	237074307	237076652
PEFUS_11818_12936	4	6	6	LOC285045	+	2	33050510	33162270	ASB18	-	2	237103515	237172988
PEFUS_11818_12950	5	5	5	LOC285045	+	2	33050510	33162270	KLHL30	+	2	239047363	239061547
PEFUS_11818_12954	4	6	6	LOC285045	+	2	33050510	33162270	HES6	-	2	239146908	239148681
PEFUS_11818_12967	3	5	5	LOC285045	+	2	33050510	33162270	MYEOV2	-	2	241065980	241075764
PEFUS_11818_12970	5	6	6	LOC285045	+	2	33050510	33162270	PP14571	-	2	241388836	241396117
PEFUS_11818_12982	10	9	10	LOC285045	+	2	33050510	33162270	LOC200772	-	2	241894036	241906868
PEFUS_11818_12993	5	6	6	LOC285045	+	2	33050510	33162270	BOK	+	2	242498192	242513553
PEFUS_11818_12997	6	6	7	LOC285045	+	2	33050510	33162270	ING5	+	2	242641456	242668896
PEFUS_11818_13001	6	7	7	LOC285045	+	2	33050510	33162270	PDCD1	-	2	242792033	242801058
PEFUS_14118_14119	4	4	5	SEC14L4	-	22	30884898	30901698	LOC730005	-	22	30920917	30942669
PEFUS_17663_17665	5	4	5	HLA-A	+	6	29910309	29913661	ZNRD1-AS1	-	6	29968788	30028961
PEFUS_17665_17713	5	4	7	ZNRD1-AS1	-	6	29968788	30028961	HLA-C	-	6	31236529	31239855
PEFUS_20654_20660	5	5	5	ARHGEF35	-	7	143883176	143892791	LOC728377	-	7	143956089	143983096
PEFUS_20797_20812	6	6	6	FAM90A20	+	8	7152536	7155546	FAM90A18	+	8	7580613	7614214
PEFUS_20797_20813	6	6	6	FAM90A20	+	8	7152536	7155546	FAM90A19	+	8	7580613	7614214
PEFUS_22655_22656	6	6	6	ZNF673	+	X	46306624	46334074	ZNF674	-	X	46357160	46404892
PEFUS_22852_22943	8	8	8	OPHN1	-	X	67262186	67653299	PGK1	+	X	77359666	77382324
